# Supplementary material for: Effect of soil spatial configuration on Trifolium repens varies with resource amount
Source: PLoS One. 2022 Jan 31;17(1):e0263290. doi: 10.1371/journal.pone.0263290 (PMC8803177; doi:10.1371/journal.pone.0263290)
Supplement: S1 Data — (XLSX) [file pone.0263290.s001.xlsx]

## Sheet: Sheet1
Measurments of plant biomass and foraging behavior
Pot_ID	Amount	Patch size	Shoot biomass(g)	Root biomass(g)	Total biomass(g)	Root/shoot	Orientation per unit	Mean length of stolen	Foraging precision	Foraging scale
PatternHL-1	0.5	large	16.296	3.2367	19.5327	0.198619	0.25	15.8776	0.83582	0.112666
PatternHL-2	0.5	large	9.144	1.3595	10.5035	0.148677	0.25	21.9324	0.625965	0.0645161
PatternHL-3	0.5	large	18.568	3.7425	22.3105	0.201556	0.363636	16.7082	0.737635	0.174027
PatternHL-4	0.5	large	9.24	3.3242	12.5642	0.359762	0.25	18.4369	0.386048	0.120001
PatternHL-5	0.5	large	6.128	1.27774	7.40574	0.208508	0.333333	20.7891	0.601061	0.0642439
PatternHL-6	0.5	large	4.717	0.6767	5.3937	0.14346	0.333333	19.8824	0.789863	0.186406
PatternHL-7	0.5	large	6.787	2.7393	9.5263	0.40361	0.357143	22.7527	0.930019	0.638291
PatternHL-8	0.5	large	12.933	1.8312	14.7642	0.141591	0.3125	22.7373	0.749235	0.0845898
PatternHL-9	0.5	large	17.977	2.7522	20.7292	0.153096	0.3125	27.813	0.765824	0.164835
PatternHL-10	0.5	large	11.61	1.72334	13.3333	0.148436	0.25	21.341	0.689997	0.087751
PatternHL-11	0.5	large	11.151	1.1567	12.3077	0.103731	0.25	18.9756	0.8545	0.0565219
PatternHL-12	0.5	large	7.967	1.3688	9.3358	0.171809	0.25	24.8957	0.808518	0.211812
PatternHM-1	0.5	medium	7.441	0.585	8.026	0.0786185	0.25	16.8139	0.410256	0.0921986
PatternHM-2	0.5	medium	13.4887	1.86591	15.3546	0.138331	0.285714	25.4786	0.770621	0.313579
PatternHM-3	0.5	medium	7.0036	1.29614	8.29974	0.185067	0.333333	20.0795	0.813677	0.176892
PatternHM-4	0.5	medium	9.1236	3.854	12.9776	0.422421	0.3125	14.6358	0.817333	0.202654
PatternHM-5	0.5	medium	3.6792	0.599	4.2782	0.162807	0.3	12.8204	0.679466	0.0172265
PatternHM-6	0.5	medium	12.6285	1.611	14.2395	0.127569	0.357143	19.1821	0.822471	0.194345
PatternHM-7	0.5	medium	9.07498	1.709	10.784	0.18832	0.285714	21.4912	0.784084	0.163515
PatternHM-8	0.5	medium	5.51264	1.623	7.13564	0.294414	0.214286	19.1709	0.312384	0.0966921
PatternHM-9	0.5	medium	12.0896	2.032	14.1216	0.168078	0.4	23.0231	0.510335	0.104219
PatternHM-10	0.5	medium	11.0843	1.459	12.5433	0.131628	0.333333	21.525	0.694311	0.160331
PatternHM-11	0.5	medium	14.9841	2.009	16.9931	0.134075	0.25	26.2163	0.682429	0.117357
PatternHM-12	0.5	medium	2.7895	0.524	3.3135	0.187847	0.2	18.1346	0.755725	0.0924731
PatternHS-1	0.5	small	7.131	1.7624	8.8934	0.247146	0.375	21.1702	0.677882	0.170951
PatternHS-2	0.5	small	4.218	0.6605	4.8785	0.156591	0.4	18.3712	0.646177	0.0296844
PatternHS-3	0.5	small	10.932	1.3941	12.3261	0.127525	0.333333	22.1558	0.644932	0.0255458
PatternHS-4	0.5	small	10.052	1.6785	11.7305	0.166982	0.166667	15.8593	0.775693	0.0764099
PatternHS-5	0.5	small	3.195	0.4425	3.6375	0.138498	0.5	21.7931	0.640678	0.107432
PatternHS-6	0.5	small	3.406	0.7388	4.1448	0.216911	0.375	19.6524	0.694369	0.0206306
PatternHS-7	0.5	small	7.173	1.3922	8.5652	0.194089	0.3	25.2623	0.762247	0.171856
PatternHS-8	0.5	small	11.97	2.2048	14.1748	0.184194	0.214286	26.7739	0.784697	0.11588
PatternHS-9	0.5	small	16.151	2.6836	18.8346	0.166157	0.333333	23.6801	0.574862	0.129815
PatternHS-10	0.5	small	14.528	1.5502	16.0782	0.106704	0.3125	23.7524	0.771255	0.0552143
PatternHS-11	0.5	small	8.42791	1.0466	9.47451	0.124183	0.333333	22.1295	0.714313	0.0688616
PatternHS-12	0.5	small	13.266	2.3257	15.5917	0.175313	0.2	27.9904	0.640882	0.21144
PatternLL-1	0.25	large	7.0522	1.6751	8.7273	0.237529	0.142857	22.6401	0.639474	0.0320535
PatternLL-2	0.25	large	4.2441	3.7711	8.0152	0.888551	0.4	18.0873	0.920657	0.0012282
PatternLL-3	0.25	large	11.2446	2.0634	13.308	0.183501	0.5	19.567	0.717302	0.149755
PatternLL-4	0.25	large	4.6327	0.5158	5.1485	0.111339	0.4	15.5642	0.680576	0.0576853
PatternLL-5	0.25	large	10.4909	2.3	12.7909	0.219238	0.285714	26.267	0.747645	0.0452528
PatternLL-6	0.25	large	3.9751	1.17765	5.15275	0.296256	0.333333	19.1596	0.915838	0.0642081
PatternLL-7	0.25	large	5.0074	1.64509	6.65249	0.328532	0.285714	20.928	0.819815	0.158725
PatternLL-8	0.25	large	8.7631	2.33013	11.0932	0.265902	0.285714	18.8668	0.712933	0.0520899
PatternLL-9	0.25	large	10.588	1.4907	12.0787	0.140791	0.428571	24.6327	0.772001	0.114282
PatternLL-10	0.25	large	6.9369	1.3697	8.3066	0.197451	0.428571	26.0192	0.635691	0.0841207
PatternLL-11	0.25	large	6.2435	1.393	7.6365	0.223112	0.333333	18.0163	0.73674	0.188801
PatternLL-12	0.25	large	2.705	0.4399	3.1449	0.162625	0.333333	24.8628	0.589737	0.0768566
PatternLM-1	0.25	medium	5.2535	1.5136	6.7671	0.288113	0.416667	20.0663	0.889956	0.0858618
PatternLM-2	0.25	medium	11.8825	3.0729	14.9554	0.258607	0.388889	19.44	0.746801	0.258904
PatternLM-3	0.25	medium	7.992	1.2234	9.2154	0.153078	0.2	17.0505	0.76016	0.273298
PatternLM-4	0.25	medium	17.5665	3.2158	20.7823	0.183064	0.214286	26.436	0.753251	0.289064
PatternLM-5	0.25	medium	6.7516	1.038	7.7896	0.153741	0.333333	25.2045	0.507269	0.504254
PatternLM-6	0.25	medium	7.0405	1.3178	8.3583	0.187174	0.357143	14.519	0.769026	0.185768
PatternLM-7	0.25	medium	6.28341	0.0715	6.35491	0.0113792	0	21.3284	0.855856	0.0193133
PatternLM-8	0.25	medium	13.5722	2.5156	16.0878	0.185349	0.25	22.8752	0.797841	0.271757
PatternLM-9	0.25	medium	18.7483	2.42943	21.1777	0.129581	0.3125	24.6	0.638152	0.21848
PatternLM-10	0.25	medium	8.0196	1.1389	9.1585	0.142015	0.214286	19.2385	0.766897	0.166667
PatternLM-11	0.25	medium	4.6921	0.8994	5.5915	0.191684	0.3	25.1362	0.811754	0.210682
PatternLM-12	0.25	medium	7.7988	2.8864	10.6852	0.370108	0.375	20.0466	0.752976	0.153517
PatternLS-1	0.25	small	5.713	1.9142	7.6272	0.33506	0.277778	25.0632	0.849325	0.104012
PatternLS-2	0.25	small	13.0119	2.93984	15.9517	0.225935	0.291667	15.7561	0.704164	0.165517
PatternLS-3	0.25	small	18.93	4.0482	22.9782	0.213851	0.285714	22.933	0.769366	0.182272
PatternLS-4	0.25	small	10.6852	1.774	12.4592	0.166024	0.285714	18.9231	0.808328	0.228345
PatternLS-5	0.25	small	6.756	0.9371	7.6931	0.138706	0.3	15.5918	0.8285	0.0957165
PatternLS-6	0.25	small	8.8496	2.0369	10.8865	0.230169	0.2	14.9335	0.757455	0.225118
PatternLS-7	0.25	small	6.5548	2.55342	9.10822	0.38955	0.357143	23.3047	0.712437	0.0163686
PatternLS-8	0.25	small	21.1063	3.15072	24.257	0.149279	0.25	28.3058	0.743629	0.363012
PatternLS-9	0.25	small	12.353	5.4624	17.8154	0.442192	0.3125	26.3938	0.663995	0.35059
PatternLS-10	0.25	small	16.1115	4.5176	20.6291	0.280396	0.25	26.6599	0.573706	0.411848
PatternLS-11	0.25	small	14.6763	3.2562	17.9325	0.221868	0.2	30.7185	0.831357	0.0756111
PatternLS-12	0.25	small	7.7011	1.7026	9.4037	0.221085	0.5	25.1677	0.751407	0.390788
